# Supplementary material for: Antifouling Properties of N,N′-Dialkylated Tetraazamacrocyclic Polyamines and Their Metal Complexes
Source: Molecules. 2025 May 29;30(11):2368. doi: 10.3390/molecules30112368 (PMC12155641; doi:10.3390/molecules30112368)
Supplement: Supplementary file 1 [file molecules-30-02368-s001.zip]

Archive with 1 entries (1 files):
- molecules-3650731-supplementary.pdf
